# Supplementary material for: Multimodal detection of dopamine by sniffer cells expressing genetically encoded fluorescent sensors
Source: Commun Biol. 2022 Jun 10;5:578. doi: 10.1038/s42003-022-03488-5 (PMC9187629; doi:10.1038/s42003-022-03488-5)
Supplement: Supplementary file 4 — Supplementary Data 1 [file 42003_2022_3488_MOESM4_ESM.xlsx]

## Sheet: Figure 1a
	GRABDA2M	GRABDA1M	GRABDA1H	dLight1.1	dLight1.2	dLight1.3a	dLight1.3b
N=1	4.76673	1.8973	2.56351	2.19511	2.76777	4.62466	7.34075
N=2	4.38005	1.957	2.4182	2.28608	3.25264	5.44085	5.72836
N=3	5.13479	1.73339	2.48787	2.4028	3.44473	4.86437	6.76001

## Sheet: Figure 2a
	dLight1.1			dLight1.2			dLight1.3a			dLight1.3b			GRABDA1M			GRABDA1H			GRABDA2M
Log[Dopamine], M	N=1	N=2	N=3	N=1	N=2	N=3	N=1	N=2	N=3	N=1	N=2	N=3	N=1	N=2	N=3	N=1	N=2	N=3	N=1	N=2	N=3
-10	5.09696	4.38058	-13.0675	-0.717112	-2.93533	-2.53477	-1.42559	-4.62328	-12.9239	0.3733	0.0869375	0.102108	0.852479	-1.24522	-0.465448	2.33155	-4.21911	-0.895095	-1.54961	1.02509	-1.12064
-9	-3.02727	-3.27912	-4.09434	-3.3358	0.854775	-0.455248	-1.95931	-1.35177	-5.58218	0.364097	0.448249	0.60124	6.51566	1.85694	0.20265	29.0576	5.78976	10.2462	0.136459	-0.553856	2.47472
-8	2.59051	4.77997	3.43457	-0.0826762	-1.21339	-1.36089	-1.62626	1.89867	-4.65693	0.472276	1.07181	-0.422888	32.6799	13.3122	12.2648	91.5359	57.5723	58.9848	9.26045	8.11549	5.4763
-7	21.1147	32.9636	9.70962	8.5427	5.41155	2.52966	8.78137	6.0313	3.26992	4.6655	4.02317	5.47158	47.3591	52.9293	53.293	95.1671	97.1111	97.2464	50.8072	47.7816	39.7364
-6	75.9171	79.0923	61.2046	42.4166	50.0468	41.3625	40.0057	36.4133	45.4123	33.3214	32.5587	31.4424	86.3765	93.7161	92.781	101.468	101.43	102.832	84.2804	79.6432	84.4307
-5	102.34	101.339	96.0314	87.7198	90.5714	89.3117	90.0011	84.441	89.5079	83.0257	81.2671	81.9917	95.1763	99.5602	99.0581	101.305	98.2045	97.9268	99.8697	95.9294	97.6071
-4	96.1071	96.8145	97.4331	97.4937	100.229	99.6297	97.3104	97.2487	99.5025	98.1354	98.5222	97.9432	94.6236	97.862	98.9674	101.288	98.9584	97.5458	99.0393	100.952	102.407

## Sheet: Figure 2b
	dLight1.1			dLight1.2			dLight1.3a			dLight1.3b			GRABDA1M			GRABDA1H			GRABDA2M
Log[Noradrenaline], M	N=1	N=2	N=3	N=1	N=2	N=3	N=1	N=2	N=3	N=1	N=2	N=3	N=1	N=2	N=3	N=1	N=2	N=3	N=1	N=2	N=3
-3	100	100	100	100	100	100	100	100	100	100	100	100	100	100	100	100	100	100	100	100	100
-4	98.5222	107.216	94.364	94.4287	94.457	85.7154	93.3707	88.5294	79.3425	91.8274	89.5968	73.6953	100.15	102.483	98.7048	99.5025	101.66	101.635	99.7009	104.69	98.0861
-5	72.38	74.0973	62.6091	41.1584	40.403	37.3629	34.722	30.8787	22.8995	25.7909	25.1909	17.8816	85.0784	89.6282	82.1851	101.44	100.836	107.744	87.1309	91.9524	84.2568
-6	20.7892	19.1846	1.37895	5.70187	6.64743	2.46918	0.739746	6.16669	0.739622	1.06138	3.93281	-1.47567	42.0289	42.5915	33.2752	95.0734	97.7266	100.465	42.5878	45.5897	34.9266
-7	-2.06799	5.40171	-9.01952	-0.456339	-1.82572	2.60227	-0.830126	1.12923	-4.34074	-2.28029	-1.22971	-2.09552	8.11216	8.01923	4.78337	68.2215	78.3471	70.7026	6.81653	8.39209	5.27064
-8	-4.08607	-4.40861	-10.9157	-1.99204	0.663585	0.0833883	-2.78481	1.71614	-2.0393	-1.3157	-1.16107	-1.08835	0.224214	-0.084129	0.0801243	18.4305	28.7671	14.8965	0.474693	0.423233	-0.85649
-9	-4.49397	0.755293	-5.39751	-0.429299	-2.22997	-0.549412	-2.72705	-2.09771	-4.10201	-1.42993	-1.44346	0.0141058	-0.939741	-0.566279	-0.528848	-1.14205	3.30262	-0.700792	-1.80864	0.222899	-1.20176

## Sheet: Figure 2c
	dLight1.1			dLight1.2			dLight1.3a			dLight1.3b
Log[SCH23390], M	N=1	N=2	N=3	N=1	N=2	N=3	N=1	N=2	N=3	N=1	N=2	N=3
-6	-9.17324	0.745648	-4.25222	1.5355	1.36086	-2.80461	-8.46514	0.0570517	-0.682993	-0.749237	-0.904178	1.28561
-7	28.671	2.00813	-4.29661	-8.49142	0.881987	-1.19132	-0.950146	1.70419	4.07797	2.25648	1.02664	5.46675
-8	32.1931	26.1449	16.6973	14.4012	26.1957	20.9386	8.3626	27.2252	22.6303	40.6539	36.0917	41.9978
-9	91.5891	72.7252	56.437	85.8507	81.9953	94.0858	81.8821	90.1259	84.0634	85.2099	86.4632	88.2285
-10	98.3782	95.5256	81.1754	95.9599	95.4029	98.7571	92.9482	88.0571	86.5088	91.9409	91.8427	95.3814
-11	93.6553	99.6526	101.103	103.603	102.422	101.217	94.8809	91.5535	93.2603	90.9678	96.147	97.1984

## Sheet: Figure 2d
	GRABDA1M			GRABDA1H			GRABDA2M
Log[Haloperidol], M	N=1	N=2	N=3	N=1	N=2	N=3	N=1	N=2	N=3
-6	1.07832	0.0141822	0.62649	-0.605671	-0.785087	-2.75042	3.19582	-3.35596	-0.209003
-7	0.673375	7.69317	1.07817	1.12627	4.91194	0.782961	4.57017	-3.61834	4.41501
-8	68.3959	79.4047	71.4152	35.0594	72.6029	60.2354	51.4536	38.8863	47.2742
-9	99.3051	96.2899	99.5728	94.9946	98.5205	92.9799	97.2479	98.5337	90.1042
-10	98.9714	97.6112	101.719	91.2437	98.5078	103.144	100.339	105.612	97.9795
-11	101.546	105.314	98.5229	108.196	102.17	101.95	100.692	104.54	96.0368

## Sheet: Figure 3a
	hDAT			Empty Vector
Time (min)	N=1	N=2	N=3	N=1	N=2	N=3
-4	-1.31529	-0.906553	0.581169	-0.575689	0.99192	-1.1162
-3	1.34737	1.1441	0.334124	-0.820204	0.0277548	-0.177572
-2	0.365779	-0.437868	-0.324818	0.441301	0.0908238	1.30953
-1	-0.234537	0.584492	-0.133618	0.427326	-0.272801	-0.321688
0	-0.163313	-0.384176	-0.456857	0.527266	-0.837697	0.305924
1	62.73	43.6618	39.6487	83.638	99.4949	106.67
2	55.0932	38.9461	30.3989	92.277	98.3953	104.245
3	47.9514	35.3238	28.4889	93.4907	95.4895	103.592
4	42.8736	32.6549	27.4635	92.8814	93.0265	101.306
5	40.0455	31.8478	28.455	92.7525	92.9262	100.184
6	38.3263	29.6785	28.1036	91.032	91.3498	98.6374
7	37.6574	29.566	27.982	89.4908	89.286	97.7636
8	34.0223	28.5256	27.0067	87.0742	88.6549	94.8134
9	32.2626	29.3963	29.5285	87.3013	87.7345	93.2212
10	31.9403	29.0643	29.9332	84.8448	85.7712	91.0771
11	29.8611	26.8436	28.8245	83.9607	83.7416	90.6431
12	29.2595	26.7567	29.7034	83.0551	84.0597	88.6557
13	29.2867	26.7898	30.0638	81.7492	82.6908	88.1131
14	27.1111	26.3015	27.9453	81.3911	81.7669	87.4377
15	25.473	26.3015	28.9959	79.6012	81.7669	86.3964

## Sheet: Figure 3b
	Cocaine
Log[Ligand], M	N=1	N=2	N=3
-4	-2.56621	-1.9971	9.788
-5	10.4015	14.1427	-2.57345
-5.5	21.7211	25.5713	13.0544
-6	47.2932	52.8842	39.3252
-6.5	68.6111	77.548	67.7061
-7	89.4208	92.4226	90.1643
-7.5	96.3682	98.844	92.9802
-8	99.7688	104.084	103.152
-9	102.401	99.1635	97.4922
	Nomifensine
Log[Ligand], M	N=1	N=2	N=3
-5	4.90952	3.60331	7.08738
-6	6.13382	14.923	6.0772
-6.5	33.1907	41.7429	34.1743
-7	60.4852	65.1415	63.1889
-7.5	78.4586	88.6502	86.8763
-8	94.2874	95.5713	95.9151
-8.5	98.4247	92.6969	98.693
-9	100.283	99.8191	99.134
-10	97.8394	94.219	98.3217

## Sheet: Figure 3c
	Vehicle + AMPH (hDAT)			Nomifensine + AMPH (hDAT)			Nomifensine + AMPH (Empty Vector)
Time (min)	N=1	N=2	N=3	N=1	N=2	N=3	N=1	N=2	N=3
-14	11.6676	1.18566	-1.59622	6.14665	-3.66314	-1.59272	0.821455	0.270919	-0.331745
-13	-5.01707	-3.26593	3.07349	-3.51981	0.414612	4.35264	-0.206654	-0.598993	5.8674
-12	-1.29236	-1.5964	1.26392	-4.5479	-2.8799	4.63095	-0.424387	0.230919	-5.03481
-11	-7.68394	1.82987	2.93216	1.55095	9.64163	-2.07281	0.14606	-0.616385	1.10048
-10	2.32577	1.8468	-5.67336	0.370114	-3.51321	-5.31806	-0.336474	0.713539	-1.60133
-9	-9.95035	-5.6402	2.32152	9.3729	22.7517	9.42001	-0.245401	0.144712	-7.46499
-8	-2.52341	-4.53014	-0.30723	27.6979	25.7778	15.2716	0.470062	-1.2405	-3.13492
-7	-8.53871	-12.3706	1.11833	35.7835	27.4488	16.0728	1.91024	-0.653055	7.37018
-6	3.28593	-1.84902	-1.03428	35.0099	28.8391	22.5688	1.06848	1.1152	-10.6263
-5	-0.408265	-1.46987	-0.929707	22.0985	33.2182	23.5613	0.679865	-2.3984	4.34482
-4	-1.41454	-1.06503	4.4656	31.5844	36.3586	23.6205	1.12533	-0.956518	4.75843
-3	0.941025	-1.00626	-0.898288	34.1145	35.9065	24.1189	1.33459	-1.45657	-5.39282
-2	-8.59443	0.901715	-3.88198	24.9995	36.0219	20.2415	0.762914	-0.916388	-3.78181
-1	-7.83882	-4.15696	-1.45848	17.9891	30.105	16.6799	0.832694	-2.13208	7.04139
0	-4.85466	-9.77817	-3.10111	24.181	32.676	15.061	0.816301	-1.20417	2.32551
1	100	95.4141	91.7616	23.6856	36.7876	21.544	-0.0927519	1.52479	-4.24976
2	90.6104	93.5669	100	22.2818	39.198	27.8685	0.0513634	-0.950665	-12.1557
3	86.6763	100	90.7447	32.2459	46.2214	31.2005	0.857365	2.53538	-7.63866
4	70.2088	74.9051	83.1227	24.1203	35.5019	26.066	0.0905372	0.104598	-4.15752
5	64.8131	64.2407	70.0965	37.3376	30.4634	24.358	0.991414	-1.41206	-8.21669
6	65.9935	63.1109	61.9719	47.0498	37.663	25.7616	0.893541	-0.229807	-5.13846
7	56.7196	52.1329	49.6421	26.5015	29.1763	20.5586	-0.443241	-2.17709	-2.52825
8	44.4246	57.2827	51.559	35.5904	33.9079	28.4784	0.23888	1.30055	-3.01785
9	32.9684	44.2851	45.2817	30.8217	25.0602	25.984	0.396923	-0.637857	-3.03755
10	40.2187	40.7294	32.8589	30.556	23.4789	16.6044	-0.107387	-2.15772	-8.23637
11	28.7774	30.7364	23.0763	33.5118	32.1671	6.80556	0.578437	-0.334579	-3.89503
12	21.902	39.6783	39.6492	27.6169	28.5189	33.0624	-0.107333	-2.14991	0.912209
13	18.2541	20.305	20.8507	20.0241	16.2257	21.7921	-0.576952	0.0283234	-12.405
14	15.9106	32.6985	24.567	23.8153	29.9917	21.0474	0.15302	-1.36852	-7.02067
15	23.1983	26.4039	13.034	31.9121	25.1835	19.9457	-0.332339	-2.28284	-1.11565

## Sheet: Figure 3d
	Vehicle			Nomifensine
Log[AMPH], M	N=1	N=2	N=3	N=1	N=2	N=3
-5	100	100	100	47.05	46.22	33.06
-5.5	103	111.7	88.34	43.8	38.67	35.84
-6	75.41	81.15	60.29	34.46	33.13	30.18
-6.5	30.2	49.08	31.64	38.58	37.64	28.9
-7	23.84	26.14	23.2	43.24	24.35	37.69
-7.5	-14.66	12.15	7.594	33.73	31.63	31.77
-8	-12.49	14.14	3.064	39.93	40.22	29.16

## Sheet: Figure 3e
	WT						T356M
Time (min)	N=1	N=2	N=3	N=4	N=5	N=6	N=1	N=2	N=3	N=4	N=5	N=6
-4	-1.58982	3.04633	5.37391	-4.40298	-12.7487	5.35639	0.69395	6.84799	7.83206	6.5255	4.68807	-12.4694
-3	1.80943	-2.2342	-1.43468	-0.794212	-3.53357	-11.0194	-2.65974	-3.77848	-6.7703	17.1343	-6.56746	0.485995
-2	-1.13379	7.31767	9.52475	-7.3208	11.4689	8.98599	-1.44214	0.0639133	0.9952	-0.562702	2.64495	-8.443
-1	-2.94952	-12.3938	-5.45396	15.7908	-1.24792	-8.30461	3.16349	-3.703	-1.73613	-10.9483	5.91298	-0.548756
0	3.86371	4.26401	-8.01	-3.27278	6.06127	4.98165	0.244446	0.569572	-0.320833	-12.1488	-6.67854	20.9752
1	94.9869	85.7239	90.5002	86.4344	97.7884	41.9171	-68.8854	-25.8595	-62.2534	-24.0502	-39.1888	10.3185
2	93.8557	88.3427	92.3868	68.1472	100.822	88.7997	-60.814	-29.8418	-59.1039	-44.7942	-40.4499	-20.8232
3	101.995	92.5126	101.351	78.4208	93.1357	83.592	-59.3946	-37.3232	-59.6585	-31.1772	-29.4876	-17.1421
4	94.083	90.2108	99.2201	65.9763	100.106	88.9828	-53.1419	-36.7436	-62.9608	-19.6734	-41.2782	-20.7695
5	100	100	100	100	100	100	-48.6088	-41.8431	-61.7401	-13.2358	-35.4918	-21.4083
6	102.316	92.3746	93.849	87.8882	107.655	85.5303	-50.3912	-37.7921	-46.4103	-10.738	-44.5673	-14.8277
7	109.898	100.166	105.576	76.1365	102.712	84.4459	-41.5533	-31.3788	-44.2088	-0.79175	-33.52	-9.95311
8	105.594	110.587	101.039	81.2069	97.5789	66.6248	-39.9027	-30.7787	-40.3171	-18.188	-36.8354	-19.7672
9	101.146	106.054	110.184	88.0275	108.036	97.6851	-48.4102	-29.0144	-35.6718	5.5992	-22.8569	-12.2246
10	102.745	104.395	110.609	73.4491	96.7072	105.362	-43.3137	-23.432	-28.9268	-17.2138	-22.9566	9.36928
11	108.182	103.977	96.1033	82.8798	110.3	85.9092	-43.8312	-11.8121	-40.2389	1.41166	-16.3505	8.70906
12	112.263	106.151	111.526	93.2632	85.4075	94.8456	-43.1648	-17.1962	-38.1153	-15.6088	-26.3218	12.1288
13	113.117	104.454	109.161	73.5469	99.4178	61.9231	-32.2737	-11.525	-16.074	-9.61949	-4.98901	8.26534
14	109.774	95.5452	113.593	73.259	88.6147	88.6908	-25.175	-7.27411	-25.8081	-8.65687	-18.5375	14.2154
15	107.564	100.972	110.961	71.8908	90.9982	78.469	-36.0495	-8.80936	-15.6442	8.57344	-11.1991	14.2578

[truncated: 8 more sheets: Figure 3f, Figure 4b, Figure 4c, Figure 4d, Figure 4e, Figure S3a-f, Figure S3g, Figure S4]
